# Supplementary material for: Lead Immobilization in Soil and Uptake Reduction in Brassica chinensis Using Sepiolite-Supported Manganese Ferrite
Source: Plants (Basel). 2025 Oct 5;14(19):3077. doi: 10.3390/plants14193077 (PMC12526466; doi:10.3390/plants14193077)
Supplement: Supplementary file 1 [file plants-14-03077-s001.zip]

Archive with 1 entries (1 files):
- plants-3865747-supplementary.pdf
